# Supplementary material for: Ginkgo biloba Extract Preventively Intervenes in Citrobacter Rodentium-Induced Colitis in Mice
Source: Nutrients. 2023 Apr 21;15(8):2008. doi: 10.3390/nu15082008 (PMC10145670; doi:10.3390/nu15082008)
Supplement: Supplementary file 1 [file nutrients-15-02008-s001.zip]

Archive with 1 entries (1 files):
- nutrients-2355261-supplementary.pdf
